# Supplementary material for: Tumor-Derived LIF Promotes GDF15-Driven Cachexia and Adverse Outcomes in Gastric Cancer
Source: Cells. 2026 Feb 16;15(4):355. doi: 10.3390/cells15040355 (PMC12938927; doi:10.3390/cells15040355)
Supplement: Supplementary file 1 [file cells-15-00355-s001.zip]

Archive with 1 entries (1 files):
- cells-4098648-supplementary.pdf
